# Supplementary material for: Genome-wide variants and optimal allelic combinations for citric acid in tomato
Source: Hortic Res. 2024 Mar 18;11(5):uhae070. doi: 10.1093/hr/uhae070 (PMC11079488; doi:10.1093/hr/uhae070)
Supplement: Web_Material_uhae070 [file web_material_uhae070.zip]

Archive with 2 entries (2 files):
- Supplementary materials.pdf
- Supplementary Table.xlsx
