# Supplementary material for: Genome-wide variants and optimal allelic combinations for citric acid in tomato
Source: Hortic Res. 2024 Mar 18;11(5):uhae070. doi: 10.1093/hr/uhae070 (PMC11079488; doi:10.1093/hr/uhae070)
Supplement: Web_Material_uhae070 [file web_material_uhae070.zip › Supplementary Table.xlsx]

## Sheet: Supplementary Table S1
Supplementary Table S1 Details of the variants number utilized for GWAS analyses.
Variant number	chr1	chr2	chr3	chr4	chr5	chr6	chr7	chr8	chr9	chr10	chr11	chr12	Total
SNP	389009	244005	298430	474534	557867	174200	457902	491866	175650	263015	274949	262555	4063982
Indel	22217	17727	17961	29531	28568	11503	21967	24156	15718	13654	16920	14409	234331
SV	5427	3693	4306	5310	4685	4581	4668	5435	6809	3421	3375	3407	55117
Total	416653	265425	320697	509375	591120	190284	484537	521457	198177	280090	295244	280371	4353430
Effective number *	187643	134156	152332	369225	353428	97877	165707	176599	102552	126574	181332	164302	2211727
* The effective number of independent variants determined using Genetic type 1 Error Calculator software.

## Sheet: Supplementary Table S2
Supplementary Table S2 Comparison of the number of associated variants, loci, and candidate genes identified by multiple GWAS methods.
Number	Multiple-locus model			Single-locus model
	BLINK	FarmCPU	MLMM	CMLM	MLM	GLM
Suggestive p*	4	10	4	5	11	15
Significant p*	2	8	2	0	0	1
Loci	4	5	3	4	9	10
Candidate genes	3	5	2	4	8	8
* Suggestive (1/n, 4.52×10-7) and significant (0.05/n, 2.26×10-8) p-value are included for comparative purposes, respectively.

## Sheet: Supplementary Table S3
Supplementary Table S3 The summary of all significant variants identified by genome-wide association analysis. For each model type, model, chromosome, position (bp), variation, P. value, and minor allele frequency (MAF) are provided.
Model type	Model	Chromosome	Position	Variants	P.value	MAF
Multiple-locus model	Blink	2	33658501	SV_chr2_33658501	2.60509e-10	0.03
	Blink	4	30646378	SNP_chr4_30646378	3.03373e-12	0.19
	Blink	6	51511965	SNP_chr6_51511965	3.35741e-07	0.06
	Blink	9	62761281	SV_chr9_62761281	4.7493e-07	0.06
	FarmCPU	1	2222886	SNP_chr1_2222886	5.82023e-11	0.08
	FarmCPU	2	33658501	SV_chr2_33658501	2.5114e-12	0.03
	FarmCPU	3	3740331	SNP_chr3_3740331	8.2533e-09	0.045
	FarmCPU	4	30646378	SNP_chr4_30646378	7.81439e-17	0.19
	FarmCPU	6	51511965	SNP_chr6_51511965	9.66089e-09	0.06
	FarmCPU	7	56916701	SNP_chr7_56916701	1.46296e-07	0.09
	FarmCPU	9	45048746	SNP_chr9_45048746	1.0125e-08	0.22
	FarmCPU	9	62761281	SV_chr9_62761281	2.78964e-09	0.06
	FarmCPU	10	51854135	SNP_chr10_51854135	3.67632e-07	0.11
	FarmCPU	10	60286744	SNP_chr10_60286744	3.41231e-09	0.09
	MLMM	2	33658501	SV_chr2_33658501	4.43427e-09	0.03
	MLMM	3	36298129	SNP_chr3_36298129	4.18343e-07	0.06
	MLMM	4	30646378	SNP_chr4_30646378	1.37851e-07	0.19
	MLMM	6	51511965	SNP_chr6_51511965	1.87661e-08	0.06
Single-locus model	CMLM	2	33658501	SV_chr2_33658501	1.42473e-07	0.03
	CMLM	4	2757762	Indel_chr4_2757762	2.29341e-07	0.07
	CMLM	6	49963781	SNP_chr6_49963781	1.95098e-07	0.12
	CMLM	6	51511965	SNP_chr6_51511965	2.16635e-07	0.06
	CMLM	10	64281583	Indel_chr10_64281583	2.53406e-07	0.05
	MLM	2	26821858	SNP_chr2_26821858	4.07037e-07	0.1
	MLM	2	33391697	SNP_chr2_33391697	2.9613e-07	0.05
	MLM	2	33658501	SV_chr2_33658501	3.81173e-08	0.03
	MLM	3	51026648	SNP_chr3_51026648	1.32376e-07	0.05
	MLM	3	60265480	SNP_chr3_60265480	2.70118e-07	0.07
	MLM	6	49963005	SNP_chr6_49963005	9.87336e-08	0.07
	MLM	6	49963781	SNP_chr6_49963781	1.29671e-07	0.12
	MLM	6	51511965	SNP_chr6_51511965	9.20995e-08	0.06
	MLM	7	60025223	SNP_chr7_60025223	4.24951e-07	0.07
	MLM	10	64281583	Indel_chr10_64281583	9.29143e-08	0.05
	MLM	10	64331233	SNP_chr10_64331233	2.81105e-07	0.05
	GLM	2	26821858	SNP_chr2_26821858	1.98707e-07	0.1
	GLM	2	27442494	SNP_chr2_27442494	4.39327e-07	0.05
	GLM	2	28280691	Indel_chr2_28280691	3.05357e-07	0.07
	GLM	2	33658501	SV_chr2_33658501	4.59805e-08	0.03
	GLM	3	51026648	SNP_chr3_51026648	5.99407e-08	0.05
	GLM	3	60265480	SNP_chr3_60265480	3.4969e-07	0.07
	GLM	6	49963005	SNP_chr6_49963005	1.73143e-08	0.07
	GLM	6	49963781	SNP_chr6_49963781	4.03402e-08	0.12
	GLM	6	51511965	SNP_chr6_51511965	7.08576e-08	0.06
	GLM	7	59921177	SNP_chr7_59921177	1.33457e-07	0.1
	GLM	7	60025223	SNP_chr7_60025223	6.99124e-08	0.07
	GLM	10	64281583	Indel_chr10_64281583	8.99778e-08	0.05
	GLM	10	64313972	SNP_chr10_64313972	1.70574e-07	0.12
	GLM	10	64314021	SNP_chr10_64314021	1.88807e-07	0.12
	GLM	10	64331233	SNP_chr10_64331233	1.08036e-07	0.05

## Sheet: Supplementary Table S4
Supplementary Table S4 Details of locs associated with tomato CA. For each locus, lead/casual variant (variant-type_chromosome_position), reference allele (Ref), alternative allele (Alt), position (bp), model, -log10 (p), and candidate genes are provided., and so on are provided.
Loci	Lead variants	Associated variants	Chromosome	Position	Ref	Alt	Variant location	-log10 (p)	Models	Gene prediction based on lead variant		Gene prediction based on LD						Genes annotation
										Casual variants	Candidate genes	Casual variants	LD value between causal and lead variants	Ref	Alt	Variant location	Candidate genes
qTFC2.1	SNP_chr2_26821858	SNP_chr2_26821858	2	26821858	T	A	Intergene	6.39037	MLM	NA	NA	SNP_chr2_26854365	R2 = 0.75	T	C	Promoter	Solyc02T000402.1	DNA-binding protein HEXBP-like; a cold shock domain protein
				26821858				6.70179	GLM
qTFC2.2	Indel_chr2_28280691	Indel_chr2_28280691	2	28280691	AAAAGAT	A	Intergene	6.51519	GLM	NA	NA	SNP_chr2_28265349	R2 = 0.71	A	G	Intron	Solyc02T000461.1	Unknown protein
												SV_chr2_28264521	R2 = 0.81	GTATTGTACGCGTACTTGTAACCAAATTGAATTATTGATGAACTTGGTTAAAACCTAAACAAGATGGATTAATATAAATCAATTAATTAACTTCTCAATTCTAAACAACTAAAATAATTAATCTTAATTATGAACTTATTAATTTAAAAAATAAATCTTTTGAGACAATTTTCCGAGATATACTAATTATAGTCAAAATTATATAAAACA	G	Intron		NA
qTFC2.3	SNP_chr2_33391697	SNP_chr2_33391697	2	33391697	C	T	Extron, D<->N	6.52852	MLM	SNP_chr2_33391697	Solyc02T000662.1	NA	NA	NA	NA	NA	NA	Ubiquitin family; Ubiquitin domain-containing protein DSK2b
qTFC2.4	SV_chr2_33658501	SV_chr2_33658501	2	33658501	C	CTTTAATTTTTAATTGATAAATTAATTTCTAATTCATTCATATATCTAATTGATAAATTAATTTTTTGGTTATTAGTGAGCAGGAT	Promoter	9.58418	Blink	SV_chr2_33658501	Solyc02T000684.1	NA	NA	NA	NA	NA	NA	Phospholipase D
				33658501				6.84627	CMLM
				33658501				8.35318	MLMM
				33658501				7.41888	MLM				启动子			启动子
				33658501				7.33743	GLM
				33658501				11.6001	FarmCPU
qTFC3	SNP_chr3_60265480	SNP_chr3_60265480	3	60265480	C	T	Intron	6.56845	MLM	SNP_chr3_60265480	Solyc03T002685.1	NA	NA	NA	NA	NA	NA	Transcription factor; Basic helix-loop-helix (BHLH) DNA-binding superfamily protein
				60265480				6.45632	GLM
qTFC6.1	SNP_chr6_49963005	SNP_chr6_49963005	6	49963005	C	T	Intergene	7.76159	GLM	NA	NA	SNP_chr6_49946335	R2 = 0.71	A	G	3’UTR	Solyc06T002476.1	Low-temperature-induced protein
				49963005				7.00553	MLM
		SNP_chr6_49963781	6	49963781	T	C	Intergene	6.88716	MLM
				49963781				6.70975	CMLM
				49963781				7.39426	GLM
qTFC6.2	SNP_chr6_51511965	SNP_chr6_51511965	6	51511965	A	G	Intron	6.474	Blink	SNP_chr6_51511965	Solyc06T002703.1	NA	NA	NA	NA	NA	NA	Glycolipid transfer protein (GLTP)
				51511965				6.66427	CMLM
				51511965				7.72663	MLMM	SNP_chr6_51511965
				51511965				7.03574	MLM
				51511965				7.14961	GLM
				51511965				8.01498	FarmCPU
qTFC7	SNP_chr7_60025223	SNP_chr7_59921177	7	59921177	C	T	Intergene	6.87466	GLM	SNP_chr7_60025223	Solyc07T001849.1	NA	NA	NA	NA	NA	NA	GDSL-motif esterase/acyltransferase/lipase
		SNP_chr7_60025223	7	60025223	G	T	Promoter	6.37166	MLM
				60025223				7.15545	GLM
qTFC9	SV_chr9_62761281	SV_chr9_62761281	9	62761281	C	CGTCTTAGGGATCTTAGCTCGGCCAATATAGGATTTACATGTGCTTATTTTACTTATGAATCGAATTGTCCAGTCACCTCT	Promoter	6.32337	Blink	SV_chr9_62761281	Solyc09T002159.1	NA	NA	NA	NA	NA	NA	RING/U-box superfamily protein
				62761281				8.55445	FarmCPU	SV_chr9_62761281
qTFC10.1	SNP_chr10_51854135	SNP_chr10_51854135	10	51854135	A	G	Intergene	6.43459	FarmCPU	NA	NA	SNP_chr10_51758640	R2 = 0.77	C	G	Extron, H<->D	Solyc10T001673.1	F-box protein
qTFC10.2	Indel_chr10_64281583	Indel_chr10_64281583	10	64281583	T	TA	Promoter	6.59618	CMLM	Indel_chr10_64281583	Solyc10T002661.1	NA	NA	NA	NA	NA	NA	Vacuolar protein-sorting-associated protein 37-like protein 2
				64281583				7.03192	MLM
				64281583				7.04586	GLM
		SNP_chr10_64313972	10	64313972	A	G	Intron	6.76809	GLM
		SNP_chr10_64314021	10	64314021	C	T	Intron	6.72398	GLM
		SNP_chr10_64331233	10	64331233	C	T	Intron	6.55113	MLM
				64331233				6.96643	GLM
NA represents none.

## Sheet: Supplementary Table S5
Supplementary Table S5 Details of the variants without candidate genes. For each associated variant (variant-type_chromosome_position), chromosome, reference allele (Ref), alternative allele (Alt), model, -log10 (p), and models are provided are provided.
Associated variants	Chromosome	Position	Ref	Alt	Variant location	-log10 (p)	Models	Candidate genes
SNP_chr1_2222886	1	2222886	T	C	Intron	10.2351	FarmCPU	NA
SNP_chr3_3740331	3	3740331	C	T	Intron	8.08337	FarmCPU
Indel_chr4_2757762	4	2757762	C	CA	Intron	6.63952	CMLM
SNP_chr4_30646378	4	30646378	A	G	Intergene	11.518	Blink
						6.86059	MLMM
						16.1071	FarmCPU
SNP_chr7_56916701	7	56916701	A	G	Intergene	6.83477	FarmCPU
SNP_chr9_45048746	9	45048746	A	T	Intergene	7.99461	FarmCPU
SNP_chr10_60286744	10	60286744	A	G	Extron, S<->G	8.46695	FarmCPU
SNP_chr2_27442494	2	27442494	C	T	Intergene	6.35721	GLM
SNP_chr3_36298129	3	36298129	T	C	Intergene	6.37847	MLMM
SNP_chr3_51026648	3	51026648	A	G	Intergene	6.87819	MLM
						7.22228	GLM

## Sheet: Supplementary Table S6
Supplementary Table S6 Fst values of the flanking regions of variants associated with putative genes during domestication and improvement.
Loci	Chromosome	BIN_START	BIN_END	FST (PIM vs CER)	FST (CER vs BIG)
qTFC2.1	2	26730001	26920000	0.348024	0.114873
qTFC2.2	2	28190001	28380000	0.294901	0.131826
qTFC2.3	2	33300001	33490000	0.192144	0.141491
qTFC2.4	2	33560001	33750000	0.176938	0.113706
qTFC3	3	60170001	60360000	0.162005	0.0213646
qTFC6.1	6	49870001	50060000	0.253589	0.121343
qTFC6.2	6	51420001	51610000	0.281674	0.0435938
qTFC7	7	59930001	60120000	0.184269	0.116599
qTFC9	9	62670001	62860000	0.296856	0.0953928
qTFC10.1	10	51760001	51950000	0.466189	0.0391593
qTFC10.2	10	64190001	64380000	0.423812	0.0139273
The value marked by bold font indicates highly divergent window with the top 5% of ratios (0.514 and 0.129 for domestication and improvement, respectively).

## Sheet: Supplementary Table S7
Supplementary Table S7 π values of variants associated with putative genes during domestication and improvement.
Loci	Chromosome	BIN_START	BIN_END	πPIM	πCER	πBIG	πPIM / πCER	πCER / πBIG
qTFC2.1	2	26730001	26920000	0.00278162	0.00194174	0.000287117	1.43221	6.76165
qTFC2.2	2	28190001	28380000	0.00282694	0.00196428	0.000182418	1.43494	10.8119
qTFC2.3	2	33300001	33490000	0.00181097	0.00134234	0.000172522	1.35193	7.80913
qTFC2.4	2	33560001	33750000	0.000951985	0.000715745	0.000147993	1.33511	4.8213
qTFC3	3	60170001	60360000	0.00122764	0.000810008	0.000420051	1.51567	1.92813
qTFC6.1	6	49870001	50060000	0.000523927	0.00051373	0.000107559	1.05469	4.78464
qTFC6.2	6	51420001	51610000	0.000582497	0.000312603	0.000105091	1.85163	2.9741
qTFC7	7	59930001	60120000	0.00106705	0.000964882	0.000177012	1.11016	5.52829
qTFC9	9	62670001	62860000	0.00122268	0.00103509	0.00044993	1.18656	2.32653
qTFC10.1	10	51760001	51950000	0.00181463	0.0010456	0.000583709	1.74198	1.78672
qTFC10.2	10	64190001	64380000	0.00101962	0.00041152	0.000205917	2.45938	2.03362
The values marked by bold font indicate highly divergent windows with the top 5% of ratios (2.367 and 8.443 for domestication and improvement, respectively).

## Sheet: Supplementary Table S8
Supplementary Table S8 The genotypes of candidate genes-related variants in 207 tomato accessions. R represents homozygous reference allele. A represents homozygous alternative allele. H represents heterozygous allele. 0 represents the deletion of allele.
Individual code	SNP_chr2_26821858	Indel_chr2_28280691	SNP_chr2_33391697	SV_chr2_33658501	SNP_chr3_60265480	SNP_chr6_49963005	SNP_chr6_51511965	SNP_chr7_60025223	SV_chr9_62761281	SNP_chr10_51854135	Indel_chr10_64281583
TS-1	R	R	R	R	R	R	R	R	R	R	R
TS-10	R	R	R	R	R	R	A	R	R	R	R
TS-100	R	R	R	R	R	R	R	R	R	R	R
TS-102	R	R	R	R	R	R	R	R	R	R	R
TS-103	R	R	R	R	R	R	R	R	R	R	R
TS-104	R	R	R	R	R	R	R	R	R	R	R
TS-105	A	R	R	R	R	R	0	R	R	R	R
TS-106	R	R	R	R	R	R	R	H	R	R	R
TS-107	R	R	R	0	R	R	R	R	0	R	R
TS-109	R	R	R	R	R	R	R	R	R	R	R
TS-112	R	R	R	R	R	R	R	R	R	R	R
TS-114	R	R	R	R	R	R	0	R	R	R	R
TS-115	R	R	R	0	R	R	R	R	R	R	R
TS-116	R	A	H	R	0	R	H	R	R	R	R
TS-117	R	R	R	R	R	R	R	R	R	R	R
TS-118	0	R	R	0	R	R	R	R	R	H	R
TS-119	R	R	R	0	R	H	R	R	R	R	R
TS-120	R	R	R	R	R	R	R	R	R	R	R
TS-121	R	0	R	0	R	R	R	R	R	R	R
TS-122	R	R	R	0	R	R	R	R	0	R	R
TS-123	0	A	H	0	R	R	R	R	R	A	R
TS-124	H	H	R	R	R	R	R	R	R	A	R
TS-125	R	R	R	0	R	R	R	R	R	R	R
TS-127	H	R	H	H	H	R	0	H	R	R	A
TS-128	R	R	R	R	R	R	R	R	R	R	R
TS-129	H	R	H	H	R	0	R	R	R	R	R
TS-130	R	R	R	0	R	R	R	R	0	R	R
TS-131	R	R	R	R	R	R	R	H	R	R	R
TS-132	R	R	R	R	R	R	R	R	R	R	R
TS-133	R	R	R	0	H	R	R	R	R	R	0
TS-134	R	R	R	0	R	R	R	R	H	A	R
TS-136	R	R	R	0	R	R	R	R	H	R	R
TS-138	R	R	R	R	A	R	R	R	R	R	R
TS-139	R	R	R	R	0	R	R	R	R	R	R
TS-140	R	R	R	R	A	R	R	R	R	R	R
TS-141	R	R	R	R	R	R	R	R	R	R	R
TS-142	R	R	R	R	R	R	R	0	R	R	R
TS-143	R	R	R	0	R	R	R	R	R	R	R
TS-144	R	R	0	0	R	R	R	R	R	H	0
TS-147	R	R	R	R	R	R	R	R	R	R	R
TS-148	R	R	R	R	R	R	R	R	R	R	R
TS-149	R	R	R	0	R	R	R	R	R	A	R
TS-150	R	0	R	H	R	A	R	R	R	R	R
TS-152	R	R	R	R	R	R	R	H	R	R	R
TS-153	R	R	R	0	R	R	R	R	R	R	R
TS-154	R	R	R	R	R	H	R	R	R	R	R
TS-155	R	R	R	0	R	R	R	R	R	R	R
TS-157	R	0	R	0	R	R	R	R	R	R	R
TS-158	A	R	R	R	R	0	R	A	R	R	R
TS-159	R	R	R	R	R	R	R	R	R	R	R
TS-160	R	R	R	R	R	R	R	R	R	R	R
TS-163	R	R	R	0	R	R	R	R	R	0	R
TS-164	0	H	A	0	0	R	0	R	R	A	R
TS-166	R	R	R	0	R	R	R	R	R	R	R
TS-167	R	0	R	0	R	R	R	R	R	R	R
TS-169	R	R	R	R	R	R	R	R	R	R	R
TS-171	R	R	R	0	R	R	R	R	R	R	R
TS-172	R	R	R	R	R	R	R	R	R	R	R
TS-175	R	R	R	R	R	R	R	R	R	R	R
TS-176	R	R	R	0	R	R	R	R	R	R	R
TS-178	R	R	R	R	R	R	R	R	R	R	R
TS-179	R	R	R	R	R	R	R	R	R	R	R
TS-18	R	H	R	R	H	R	H	R	R	R	R
TS-180	R	R	R	R	R	R	R	R	R	R	R
TS-181	R	R	R	0	R	H	R	H	R	R	R
TS-182	R	R	R	0	R	R	R	R	H	A	H
TS-183	R	R	R	R	R	R	R	R	R	R	R
TS-184	R	R	R	R	R	R	R	R	R	R	R
TS-186	R	R	R	H	R	R	R	R	R	R	R
TS-187	R	R	R	R	R	R	R	R	R	R	R
TS-188	R	R	R	0	R	R	R	R	R	R	R
TS-189	R	R	R	R	R	R	R	H	R	R	R
TS-192	R	R	R	R	R	R	R	R	R	R	R
TS-194	R	R	R	R	R	R	R	R	R	R	R
TS-196	R	R	R	0	R	R	R	R	R	R	R
TS-20	A	H	0	R	H	R	A	H	H	0	0
TS-200	R	0	R	R	R	R	R	R	R	R	R
TS-201	R	R	R	R	0	R	R	R	R	R	R
TS-205	R	R	R	R	H	R	R	R	R	0	R
TS-206	R	R	R	0	R	R	R	R	0	R	R
TS-209	R	R	R	R	R	R	R	R	R	R	R
TS-211	R	R	R	R	R	R	R	R	R	R	R
TS-212	R	R	R	R	R	R	R	R	R	R	R
TS-214	R	R	R	0	R	R	R	R	R	A	R
TS-215	R	R	R	0	R	R	R	R	R	R	R
TS-219	R	R	R	R	R	0	R	0	R	R	R
TS-220	R	R	R	R	R	R	R	0	0	R	R
TS-221	R	R	R	R	R	0	R	R	R	R	R
TS-222	R	R	R	0	R	R	R	R	R	R	R
TS-225	R	R	R	R	R	R	R	R	0	R	R
TS-227	0	H	H	0	R	R	R	R	R	R	R
TS-228	R	R	R	0	R	R	R	R	R	R	R
TS-229	R	R	R	R	R	R	R	H	R	R	R
TS-230	R	R	R	0	R	R	R	R	R	R	R
TS-231	A	R	R	R	R	R	R	R	H	R	R
TS-232	R	R	R	R	R	R	R	R	0	R	R
TS-233	R	R	R	0	R	R	R	R	0	R	R
TS-234	R	R	R	R	R	R	R	R	R	R	R
TS-235	R	R	R	0	R	R	R	R	0	R	R
TS-237	R	R	R	0	R	R	R	R	0	R	R
TS-238	0	0	0	0	R	R	R	R	R	R	R
TS-239	R	R	R	R	R	R	R	R	R	R	R
TS-240	R	R	R	R	R	H	A	R	R	R	R
TS-241	R	R	R	0	R	R	R	R	R	R	R
TS-242	R	R	R	R	R	R	R	R	R	R	R
TS-243	R	0	R	R	R	0	R	A	R	R	R
TS-245	R	R	R	R	R	R	R	R	R	R	A
TS-246	R	R	R	R	R	R	R	R	R	R	R
TS-247	A	A	R	R	A	H	A	0	R	R	0
TS-248	H	A	R	R	R	R	H	R	H	R	R
TS-249	R	R	R	R	R	R	R	R	R	R	R
TS-250	R	R	R	R	0	A	0	A	R	R	R
TS-252	R	R	R	R	R	R	R	R	R	R	R
TS-254	A	H	A	H	A	H	H	H	R	R	A
TS-259	R	R	R	R	R	R	R	R	R	R	R
TS-26	R	R	R	R	R	A	A	A	R	R	R
TS-260	R	R	R	0	R	R	R	R	0	R	R
TS-262	H	R	H	R	R	R	R	R	R	R	H
TS-264	R	R	R	0	R	R	R	R	R	R	R
TS-265	0	R	R	0	R	R	R	R	R	A	R
TS-267	H	R	A	0	R	R	R	R	R	A	R
TS-268	R	R	R	0	R	R	R	R	R	R	R
TS-269	R	R	R	0	R	R	R	R	H	R	R
TS-27	R	R	R	R	R	R	R	R	R	R	R
TS-273	R	R	R	R	R	R	R	R	R	R	R
TS-274	R	R	R	R	R	R	R	R	R	R	R
TS-276	R	R	R	0	R	R	R	R	R	R	R
TS-278	R	R	R	0	R	R	R	R	R	R	R
TS-28	R	R	R	R	R	R	R	R	R	R	R
TS-280	R	R	R	R	R	0	R	R	R	R	R
TS-281	R	R	R	R	R	H	R	H	R	R	R
TS-283	R	R	R	R	R	R	R	R	R	R	R
TS-284	0	A	H	R	R	R	R	R	H	0	R
TS-285	R	R	R	R	R	R	R	R	R	R	R
TS-286	R	R	R	R	R	R	R	R	R	R	R
TS-287	R	R	R	R	0	R	A	R	R	R	R
TS-289	0	R	R	0	R	R	R	R	A	R	R
TS-29	R	R	R	R	R	R	R	R	R	R	R
TS-290	R	R	R	0	R	R	R	R	R	R	R
TS-291	H	H	A	0	0	R	R	R	H	A	R
TS-292	R	R	R	0	R	R	R	R	R	R	R
TS-293	R	R	R	R	R	R	R	R	R	R	R
TS-294	R	R	R	R	R	0	R	R	R	R	R
TS-295	0	R	R	0	R	R	R	R	R	H	R
TS-298	R	R	R	0	R	R	R	R	R	R	R
TS-299	H	R	R	R	R	R	R	R	H	H	R
TS-3	R	R	R	R	R	R	R	R	R	R	R
TS-30	A	R	0	R	R	R	R	A	R	R	R
TS-300	H	R	R	0	R	0	R	R	R	R	R
TS-301	R	0	R	0	R	R	R	R	H	A	R
TS-302	R	R	R	R	R	R	R	H	H	R	R
TS-303	R	0	R	R	R	H	0	0	R	R	R
TS-304	R	R	R	R	R	R	R	R	H	R	R
TS-31	R	R	R	R	R	H	R	A	R	R	R
TS-32	R	R	R	R	R	R	R	R	R	R	R
TS-33	A	H	H	R	A	H	A	R	R	A	R
TS-36	A	R	R	R	R	A	R	A	R	R	R
TS-37	R	R	R	R	A	R	A	R	R	R	0
TS-38	R	R	0	R	R	R	R	R	H	R	0
TS-39	A	A	R	R	R	R	R	R	R	R	A
TS-4	A	R	R	R	R	R	R	R	R	R	R
TS-41	R	R	R	R	R	R	R	R	R	R	R
TS-42	R	R	R	R	R	R	R	R	R	R	R
TS-43	R	R	R	R	R	R	R	R	R	R	R
TS-44	R	R	R	0	R	R	R	R	R	R	R
TS-45	R	R	R	R	R	R	R	R	R	R	R
TS-46	R	0	R	R	R	R	R	R	R	R	R
TS-47	R	R	R	R	R	R	R	R	R	R	R
TS-5	R	R	R	R	R	R	R	R	R	R	R
TS-50	0	R	R	0	R	H	H	R	H	H	R
TS-51	R	R	R	R	R	R	R	R	R	R	R
TS-53	A	R	R	R	R	H	A	R	R	A	R
TS-55	R	R	R	R	R	R	R	R	R	R	R
TS-57	R	R	R	R	H	R	R	R	R	H	R
TS-58	R	R	R	R	R	R	R	R	R	R	R
TS-59	R	R	R	R	R	R	R	R	R	R	R
TS-60	R	R	R	R	R	R	R	R	R	R	R
TS-61	R	R	R	R	R	H	R	H	R	R	R
TS-62	A	A	A	0	R	R	R	R	R	H	R
TS-63	R	R	R	R	R	R	R	R	R	R	R
TS-64	A	H	0	H	A	R	R	R	R	0	R
TS-65	R	R	R	0	R	H	R	H	H	R	R
TS-66	R	R	R	R	R	R	R	R	H	R	0
TS-67	R	0	R	R	R	R	R	H	H	0	R
TS-68	H	H	H	0	R	R	0	R	H	H	R
TS-70	R	R	R	R	R	R	R	H	R	R	R
TS-71	R	R	R	R	R	R	R	R	R	R	R
TS-72	R	R	R	R	R	H	R	R	H	R	R
TS-74	R	R	R	R	R	R	R	R	R	R	R
TS-75	R	R	R	R	R	R	R	R	R	R	R
TS-77	A	A	A	H	A	R	A	R	R	A	A
TS-78	R	R	R	R	R	R	R	R	R	R	R
TS-79	H	A	H	A	R	R	H	R	R	H	H
TS-83	R	R	R	R	R	R	R	H	R	R	R
TS-84	R	R	R	R	R	H	R	R	R	R	R
TS-85	R	R	R	R	H	R	R	R	R	R	R
TS-87	R	R	R	0	R	R	0	R	R	0	R
TS-88	R	R	R	R	R	R	R	R	R	R	R
TS-89	R	R	R	R	R	R	0	R	R	R	A
TS-90	R	R	R	R	R	R	R	R	R	R	R
TS-93	R	R	R	R	R	R	R	R	H	R	R
TS-94	H	A	A	0	R	R	R	R	R	R	R
TS-95	R	R	R	R	R	R	R	R	R	R	R
TS-96	R	R	R	0	R	R	R	R	R	A	R
TS-97	R	R	R	0	R	R	R	R	R	0	R
TS-98	R	R	R	0	R	R	R	R	R	0	R
TS-99	R	R	R	0	R	H	R	R	R	R	R

## Sheet: Supplementary Table S9
Supplementary Table S9 The TPM values utilized in Fig. 6.
Gene	10DPA	20DPA	IMG	MG	Br	Br3	Br7	Br10	Br15
Solyc02T000837.1	24.9465	31.7828	28.8134	23.6535	69.3664	163.026	166.067	186.634	163.353
Solyc03T002878.1	16.0264	19.9917	9.69129	9.04976	18.052	21.9172	18.0035	20.2995	21.8324
Solyc07T002453.1	226.705	231.908	156.707	144.336	195.441	176.412	161.653	169.51	179.902
Solyc12T000661.1	7.47797	10.6486	5.41253	3.74259	3.64476	2.49433	4.44751	3.93894	5.36347
Solyc03T000986.1	6.94682	11.0166	35.6421	30.53	11.9747	6.10296	31.5009	31.2115	34.8151
Solyc01T002660.1	1.25076	1.10964	1.4259	0.384882	1.4458	1.00909	0.397399	0.483318	0.333957
Solyc09T002540.1	0.520208	0.344525	0.106633	0.413783	0.364714	0.308782	0.736301	1.15268	0.251097
Solyc09T002540.2	422.322	349.927	243.09	282.636	247.972	201.399	339.229	309.91	417.414
Solyc01T002337.1	8.98633	10.9289	10.2423	11.0819	8.18879	8.47564	10.3127	18.4762	14.5534
Solyc01T002337.2	8.98633	10.9289	10.2423	11.0819	8.18879	8.47564	10.3127	18.4762	14.5534
Solyc01T002337.3	0.768421	0.710888	0.426669	0.629923	0.62607	0.148209	0.709184	0.581764	0.883584
Solyc07T002281.1	1.99499	2.29642	3.66697	3.84096	5.24352	4.4545	7.53189	9.15356	8.87066
Solyc12T000508.1	21.445	17.3324	21.0513	23.3702	45.3238	39.4009	33.6935	50.5569	55.3788
Solyc01T001642.1	14.4519	18.069	14.7757	16.3081	15.4245	11.683	10.9488	16.2419	15.3969
Solyc01T003428.1	88.7214	86.4104	76.2773	68.0036	50.46	47.2102	53.5823	77.2361	84.1138
Solyc04T000879.1	5.4811	0.370019	3.1711	0.565806	0.369754	0.168461	0.182187	0	0
Solyc05T000015.1	50.9427	42.0203	24.85	19.6477	14.9143	6.15675	4.17343	0.78201	1.85123
Solyc12T002747.1	16.3112	18.1477	4.64417	4.0066	2.58703	0.904432	2.14783	0.0132494	0.372207
Solyc12T002747.2	16.3112	18.1477	4.64417	4.0066	2.58703	0.904432	2.14783	0.0132494	0.372207
Solyc12T000084.1	45.3322	63.5757	46.8156	40.2642	66.6131	62.9478	69.2764	120.527	86.4676
Solyc02T002245.1	10.6257	8.22431	8.5669	10.5544	9.37263	10.1114	12.7469	14.4177	16.7162
Solyc11T000571.1	18.4377	20.1544	14.4201	13.4895	50.3873	65.4299	40.1491	52.2264	48.5726
Solyc01T000050.1	54.579	31.4486	20.0432	18.721	63.1686	60.6476	38.4819	72.2799	77.036
Solyc08T002071.2	11.0543	13.2822	13.3771	16.0079	18.2597	17.2279	15.0867	20.1209	18.5117
Solyc08T002071.3	21.8116	26.9332	23.5726	23.094	26.8525	29.3481	18.137	20.8206	22.6535
Solyc08T002071.4	0	0.000662583	0	0	0	0	0	0	0
Solyc08T002071.5	0	0	0	0.0200875	0	0	0	6.84857e-09	0
Solyc08T002071.6	0.265923	0.113618	1.35419e-08	0.00119951	9.21732e-06	0.0119458	0	0.812473	4.0156e-06
Solyc08T002071.7	0.265923	0.113618	1.35419e-08	0.00119951	9.21732e-06	0.0119458	0	0.812473	4.0156e-06
Solyc10T002031.1	38.4992	15.9016	17.0048	28.322	23.6296	27.0064	22.7827	41.8911	44.0783
Solyc02T001940.1	5.28973	5.71736	6.9745	7.34888	6.52693	8.09061	7.12515	11.1346	12.5398
Solyc03T002394.1	2.62412	1.53558	1.3531	1.07493	0.727982	0.563254	0.641909	0.642098	0.64297
Solyc03T002394.2	0.445776	0.825431	0.762355	0.781912	1.12459	1.78975	15.2656	1.1667	6.16291
Solyc07T001959.1	1.56622	2.98957	34.2599	18.9153	21.7496	13.8017	52.6013	7.10599	35.0057
Solyc02T000662.1	0.0897473	0.021699	0.0059429	0	0	0	0.0054888	0	0
Solyc03T002685.1	0	0	0	0.0188441	0	0	0	0	0
Solyc06T002703.1	13.021	16.7423	10.1206	7.69264	10.5522	9.30092	9.08127	10.1419	11.0497
Solyc09T002159.1	0.0522271	0.0354415	0.0496857	0.00735233	0	0	0	0	0
Solyc07T001849.1	1.39365	7.40903	1.0479	0.530591	0	0.0076817	0.249535	0	0.043223
Solyc02T000402.1	0	0.057697	0	0	0.048344	0.2728	0.127712	0.152979	0
Solyc10T002661.1	14.9623	16.7429	23.2702	21.8865	25.3019	20.9257	28.2948	44.962	38.5796
Solyc02T000684.1	0.119711	0.0700203	0.0598617	0.0545433	0.164068	0.247672	0.548103	0.823781	0.617685

## Sheet: Supplementary Table S10
Supplementary Table S10 Summary of co-expression gene clusters.
Genes	Cluster number
Solyc07T002453.1	Cluster 1
Solyc12T000661.1	Cluster 1
Solyc01T001642.1	Cluster 1
Solyc01T003428.1	Cluster 1
Solyc12T002747.1	Cluster 1
Solyc12T002747.2	Cluster 1
Solyc08T002071.3	Cluster 1
Solyc08T002071.4	Cluster 1
Solyc06T002703.1	Cluster 1
Solyc07T001849.1	Cluster 1
Solyc02T000837.1	Cluster 2
Solyc03T002878.1	Cluster 2
Solyc12T000508.1	Cluster 2
Solyc11T000571.1	Cluster 2
Solyc01T000050.1	Cluster 2
Solyc08T002071.2	Cluster 2
Solyc02T000402.1	Cluster 2
Solyc01T002337.1	Cluster 3
Solyc01T002337.2	Cluster 3
Solyc07T002281.1	Cluster 3
Solyc12T000084.1	Cluster 3
Solyc02T002245.1	Cluster 3
Solyc10T002031.1	Cluster 3
Solyc02T001940.1	Cluster 3
Solyc10T002661.1	Cluster 3
Solyc02T000684.1	Cluster 3
Solyc09T002540.1	Cluster 4
Solyc08T002071.6	Cluster 4
Solyc08T002071.7	Cluster 4
Solyc01T002660.1	Cluster 5
Solyc04T000879.1	Cluster 5
Solyc05T000015.1	Cluster 5
Solyc03T002394.1	Cluster 5
Solyc02T000662.1	Cluster 5
Solyc09T002159.1	Cluster 5
Solyc03T000986.1	Cluster 6
Solyc09T002540.2	Cluster 6
Solyc01T002337.3	Cluster 6
Solyc08T002071.5	Cluster 6
Solyc03T002394.2	Cluster 6
Solyc07T001959.1	Cluster 6
Solyc03T002685.1	Cluster 6

[truncated: 1 more sheets: Supplementary Table S11]
